# Supplementary material for: Dimeric Rh Complexes Supported by a Bridging Phosphido/Bis(Phosphine) PPP Ligand
Source: Organometallics. 2024 Apr 22;43(9):947–53. doi: 10.1021/acs.organomet.3c00492 (PMC11094786; doi:10.1021/acs.organomet.3c00492)
Supplement: Supplementary file 2 — om3c00492_si_002.zip [file om3c00492_si_002.zip]

Archive with 7 entries (7 files):
- 11a_M06.mol2
- 11b_M06.mol2
- 4_M06.mol2
- 5_M06.mol2
- 6_M06.mol2
- 12a_M06.mol2
- 12b_M06.mol2
