# Supplementary material for: Dimeric Rh Complexes Supported by a Bridging Phosphido/Bis(Phosphine) PPP Ligand
Source: Organometallics. 2024 Apr 22;43(9):947–53. doi: 10.1021/acs.organomet.3c00492 (PMC11094786; doi:10.1021/acs.organomet.3c00492)
Supplement: Supplementary file 2 — om3c00492_si_002.zip [file om3c00492_si_002.zip › 11a_M06.mol2]

# Title Card Required
# Created by GaussView 6.0.16
#

#
#

@<TRIPOS>MOLECULE
Molecule Name
24 24
SMALL
NO_CHARGES


@<TRIPOS>ATOM
1 Rh1     1.6629     0.0000     0.1769 Rh
2 P2     2.8869     1.7249    -0.7058 P
3 P3     0.0000     1.4228     1.0545 P
4 P4     0.0000    -1.4228     1.0545 P
5 P5     2.8869    -1.7249    -0.7058 P
6 H6     3.7648    -1.5525    -1.8095 H
7 H7     3.8069    -2.4362     0.1043 H
8 H8     2.2208    -2.8687    -1.2140 H
9 H9     3.8069     2.4362     0.1043 H
10 H10     3.7648     1.5525    -1.8095 H
11 H11     2.2208     2.8687    -1.2140 H
12 H12     0.0000     2.8158     0.7658 H
13 H13     0.0000     1.4985     2.4690 H
14 H14     0.0000    -1.4985     2.4690 H
15 H15     0.0000    -2.8158     0.7658 H
16 Rh16    -1.6629     0.0000     0.1769 Rh
17 P17    -2.8869     1.7249    -0.7058 P
18 H18    -2.2208     2.8687    -1.2140 H
19 H19    -3.7648     1.5525    -1.8095 H
20 H20    -3.8069     2.4362     0.1043 H
21 P21    -2.8869    -1.7249    -0.7058 P
22 H22    -2.2208    -2.8687    -1.2140 H
23 H23    -3.8069    -2.4362     0.1043 H
24 H24    -3.7648    -1.5525    -1.8095 H
@<TRIPOS>BOND
1 1 2 1
2 1 3 1
3 1 4 1
4 1 5 1
5 2 9 1
6 2 10 1
7 2 11 1
8 3 12 1
9 3 13 1
10 3 16 1
11 4 14 1
12 4 15 1
13 4 16 1
14 5 6 1
15 5 7 1
16 5 8 1
17 16 17 1
18 16 21 1
19 17 18 1
20 17 19 1
21 17 20 1
22 21 22 1
23 21 23 1
24 21 24 1
