# Supplementary material for: Dimeric Rh Complexes Supported by a Bridging Phosphido/Bis(Phosphine) PPP Ligand
Source: Organometallics. 2024 Apr 22;43(9):947–53. doi: 10.1021/acs.organomet.3c00492 (PMC11094786; doi:10.1021/acs.organomet.3c00492)
Supplement: Supplementary file 2 — om3c00492_si_002.zip [file om3c00492_si_002.zip › 11b_M06.mol2]

# Title Card Required
# Created by GaussView 6.0.16
#

#
#

@<TRIPOS>MOLECULE
Molecule Name
24 24
SMALL
NO_CHARGES


@<TRIPOS>ATOM
1 Rh1     0.0000     0.0000    -1.3721 Rh
2 Rh2     0.0000     0.0000     1.4925 Rh
3 P3     0.0000     1.6850    -2.9207 P
4 P4     0.0000     1.8364     0.2218 P
5 P5    -2.0460     0.0000     2.6099 P
6 P6     2.0460     0.0000     2.6099 P
7 P7     0.0000    -1.8364     0.2218 P
8 P8     0.0000    -1.6850    -2.9207 P
9 H9     0.0000    -1.3796    -4.3075 H
10 H10     1.0563    -2.6284    -2.9598 H
11 H11    -1.0563    -2.6284    -2.9598 H
12 H12     1.0563     2.6284    -2.9598 H
13 H13     0.0000     1.3796    -4.3075 H
14 H14    -1.0563     2.6284    -2.9598 H
15 H15    -1.0514     2.7706    -0.0249 H
16 H16     1.0514     2.7706    -0.0249 H
17 H17     1.0514    -2.7706    -0.0249 H
18 H18     2.9913    -1.0464     2.4377 H
19 H19     2.1240     0.0000     4.0271 H
20 H20    -2.1240     0.0000     4.0271 H
21 H21    -2.9913     1.0464     2.4377 H
22 H22    -2.9913    -1.0464     2.4377 H
23 H23    -1.0514    -2.7706    -0.0249 H
24 H24     2.9913     1.0464     2.4377 H
@<TRIPOS>BOND
1 1 3 1
2 1 4 1
3 1 7 1
4 1 8 1
5 2 4 1
6 2 5 1
7 2 6 1
8 2 7 1
9 3 12 1
10 3 13 1
11 3 14 1
12 4 15 1
13 4 16 1
14 5 20 1
15 5 21 1
16 5 22 1
17 6 18 1
18 6 19 1
19 6 24 1
20 7 17 1
21 7 23 1
22 8 9 1
23 8 10 1
24 8 11 1
