# Supplementary material for: Dimeric Rh Complexes Supported by a Bridging Phosphido/Bis(Phosphine) PPP Ligand
Source: Organometallics. 2024 Apr 22;43(9):947–53. doi: 10.1021/acs.organomet.3c00492 (PMC11094786; doi:10.1021/acs.organomet.3c00492)
Supplement: Supplementary file 2 — om3c00492_si_002.zip [file om3c00492_si_002.zip › 4_M06.mol2]

# silses optimization
# Created by GaussView 6.0.16
#

#
#

@<TRIPOS>MOLECULE
Molecule Name
120 128
SMALL
NO_CHARGES


@<TRIPOS>ATOM
1 Rh1    -1.2486     0.0009    -0.0007 Rh
2 Rh2     1.6548    -0.0016     0.0000 Rh
3 P3    -2.6286     1.4919     1.1878 P
4 P4     0.3590     1.7453     0.2234 P
5 P5     2.5800    -1.0763     1.8718 P
6 P6     2.5853     1.0718    -1.8699 P
7 P7     0.3557    -1.7462    -0.2246 P
8 P8    -2.6311    -1.4875    -1.1893 P
9 N9    -0.3162     2.9627     1.3213 N
10 N10     0.6202     2.8646    -1.1458 N
11 N11     0.6121    -2.8651     1.1458 N
12 N12    -0.3216    -2.9626    -1.3224 N
13 C13    -1.5731     2.8061     1.8816 C
14 C14    -1.7000     3.7523     2.8833 C
15 H15    -2.5678     3.8946     3.5200 H
16 C16    -0.4926     4.4948     2.9320 C
17 H17    -0.2593     5.3118     3.6059 H
18 C18     0.3395     3.9814     1.9637 C
19 H19     1.3517     4.2455     1.6728 H
20 C20    -0.0532     4.0003    -1.5173 C
21 H21    -0.8024     4.4322    -0.8633 H
22 C22     0.4152     4.4130    -2.7436 C
23 H23     0.0798     5.2867    -3.2920 H
24 C24     1.4049    -3.4917     3.1386 C
25 H25     1.9822    -3.5177     4.0582 H
26 C26     1.5268    -2.5424     2.1414 C
27 C27     2.6204    -0.2643     3.5491 C
28 H28     2.9611    -1.0201     4.2763 H
29 C29     3.5899     0.9106     3.5360 C
30 H30     4.6165     0.6188     3.2751 H
31 H31     3.6209     1.3914     4.5238 H
32 H32     3.2559     1.6656     2.8078 H
33 C33     1.2254     0.1988     3.9375 C
34 H34     0.8444     0.9321     3.2086 H
35 H35     1.2421     0.6829     4.9247 H
36 H36     0.5174    -0.6389     3.9762 H
37 C37     4.3027    -1.7923     1.6734 C
38 H38     4.9344    -0.9006     1.5135 H
39 C39     4.3499    -2.6401     0.4086 C
40 H40     3.6877    -3.5149     0.5021 H
41 H41     5.3697    -3.0111     0.2331 H
42 H42     4.0281    -2.0652    -0.4703 H
43 C43     4.8174    -2.5792     2.8696 C
44 H44     4.8747    -1.9782     3.7866 H
45 H45     5.8275    -2.9633     2.6657 H
46 H46     4.1710    -3.4467     3.0663 H
47 C47     4.3095     1.7833    -1.6696 C
48 H48     4.9389     0.8899    -1.5101 H
49 C49     4.3576     2.6299    -0.4040 C
50 H50     3.6974     3.5062    -0.4972 H
51 H51     5.3781     2.9987    -0.2275 H
52 H52     4.0340     2.0550     0.4742 H
53 C53     4.8269     2.5701    -2.8647 C
54 H54     4.8827     1.9700    -3.7824 H
55 H55     5.8381     2.9509    -2.6601 H
56 H56     4.1832     3.4397    -3.0605 H
57 C57     2.6252     0.2604    -3.5475 C
58 H58     2.9678     1.0158    -4.2741 H
59 C59     1.2295    -0.1999    -3.9369 C
60 H60     0.8467    -0.9326    -3.2084 H
61 H61     1.2459    -0.6839    -4.9242 H
62 H62     0.5231     0.6391    -3.9759 H
63 C63     3.5923    -0.9165    -3.5344 C
64 H64     4.6194    -0.6267    -3.2729 H
65 H65     3.6228    -1.3971    -4.5223 H
66 H66     3.2565    -1.6711    -2.8066 H
67 C67     1.5358     2.5404    -2.1401 C
68 C68     1.4172     3.4902    -3.1372 C
69 H69     1.9961     3.5154    -4.0559 H
70 C70     0.4017    -4.4127     2.7437 C
71 H71     0.0638    -5.2856     3.2919 H
72 C72    -0.0639    -3.9995     1.5166 C
73 H73    -0.8129    -4.4301     0.8614 H
74 C74     0.3321    -3.9830    -1.9640 C
75 H75     1.3441    -4.2484    -1.6734 H
76 C76    -0.5014    -4.4961    -2.9313 C
77 H77    -0.2698    -5.3141    -3.6045 H
78 C78    -1.7076    -3.7517    -2.8826 C
79 H79    -2.5760    -3.8932    -3.5188 H
80 C80    -1.5787    -2.8047    -1.8819 C
81 C81    -3.3576    -0.7637    -2.7488 C
82 H82    -3.7181    -1.6232    -3.3381 H
83 C83    -2.2750    -0.0464    -3.5426 C
84 H84    -1.8104     0.7519    -2.9405 H
85 H85    -2.7029     0.4105    -4.4466 H
86 H86    -1.4798    -0.7354    -3.8532 H
87 C87    -4.5228     0.1706    -2.4601 C
88 H88    -5.3079    -0.2873    -1.8419 H
89 H89    -4.9889     0.4955    -3.4008 H
90 H90    -4.1656     1.0713    -1.9451 H
91 C91    -4.0650    -2.4323    -0.4410 C
92 H92    -4.7039    -1.6422    -0.0109 H
93 C93    -4.8870    -3.2598    -1.4196 C
94 H94    -5.3578    -2.6578    -2.2068 H
95 H95    -5.6906    -3.7831    -0.8816 H
96 H96    -4.2635    -4.0277    -1.8986 H
97 C97    -3.5447    -3.3172     0.6847 C
98 H98    -2.9856    -4.1665     0.2651 H
99 H99    -4.3780    -3.7272     1.2727 H
100 H100    -2.8708    -2.7811     1.3682 H
101 C101    -4.0590     2.4412     0.4384 C
102 H102    -4.6997     1.6533     0.0071 H
103 C103    -3.5348     3.3254    -0.6860 C
104 H104    -2.9736     4.1727    -0.2651 H
105 H105    -4.3661     3.7384    -1.2747 H
106 H106    -2.8616     2.7878    -1.3691 H
107 C107    -4.8797     3.2706     1.4166 C
108 H108    -4.2544     4.0360     1.8972 H
109 H109    -5.3537     2.6694     2.2025 H
110 H110    -5.6808     3.7971     0.8779 H
111 C111    -3.3588     0.7702     2.7465 C
112 H112    -3.7176     1.6307     3.3353 H
113 C113    -4.5264    -0.1608     2.4565 C
114 H114    -5.3091     0.2990     1.8369 H
115 H115    -4.9948    -0.4839     3.3967 H
116 H116    -4.1710    -1.0628     1.9425 H
117 C117    -2.2792     0.0498     3.5416 C
118 H118    -1.8158    -0.7494     2.9399 H
119 H119    -2.7096    -0.4063     4.4448 H
120 H120    -1.4827     0.7368     3.8535 H
@<TRIPOS>BOND
1 1 3 1
2 1 4 1
3 1 7 1
4 1 8 1
5 2 4 1
6 2 5 1
7 2 6 1
8 2 7 1
9 3 13 1
10 3 101 1
11 3 111 1
12 4 9 1
13 4 10 1
14 5 26 1
15 5 27 1
16 5 37 1
17 6 47 1
18 6 57 1
19 6 67 1
20 7 11 1
21 7 12 1
22 8 80 1
23 8 81 1
24 8 91 1
25 9 13 1
26 9 18 Ar
27 10 20 Ar
28 10 67 1
29 11 26 1
30 11 72 Ar
31 12 74 Ar
32 12 80 1
33 13 14 2
34 14 15 1
35 14 16 Ar
36 16 17 1
37 16 18 2
38 18 19 1
39 20 21 1
40 20 22 2
41 22 23 1
42 22 68 Ar
43 24 25 1
44 24 26 2
45 24 70 Ar
46 27 28 1
47 27 29 1
48 27 33 1
49 29 30 1
50 29 31 1
51 29 32 1
52 33 34 1
53 33 35 1
54 33 36 1
55 37 38 1
56 37 39 1
57 37 43 1
58 39 40 1
59 39 41 1
60 39 42 1
61 43 44 1
62 43 45 1
63 43 46 1
64 47 48 1
65 47 49 1
66 47 53 1
67 49 50 1
68 49 51 1
69 49 52 1
70 53 54 1
71 53 55 1
72 53 56 1
73 57 58 1
74 57 59 1
75 57 63 1
76 59 60 1
77 59 61 1
78 59 62 1
79 63 64 1
80 63 65 1
81 63 66 1
82 67 68 2
83 68 69 1
84 70 71 1
85 70 72 2
86 72 73 1
87 74 75 1
88 74 76 2
89 76 77 1
90 76 78 Ar
91 78 79 1
92 78 80 2
93 81 82 1
94 81 83 1
95 81 87 1
96 83 84 1
97 83 85 1
98 83 86 1
99 87 88 1
100 87 89 1
101 87 90 1
102 91 92 1
103 91 93 1
104 91 97 1
105 93 94 1
106 93 95 1
107 93 96 1
108 97 98 1
109 97 99 1
110 97 100 1
111 101 102 1
112 101 103 1
113 101 107 1
114 103 104 1
115 103 105 1
116 103 106 1
117 107 108 1
118 107 109 1
119 107 110 1
120 111 112 1
121 111 113 1
122 111 117 1
123 113 114 1
124 113 115 1
125 113 116 1
126 117 118 1
127 117 119 1
128 117 120 1
