# Supplementary material for: Dimeric Rh Complexes Supported by a Bridging Phosphido/Bis(Phosphine) PPP Ligand
Source: Organometallics. 2024 Apr 22;43(9):947–53. doi: 10.1021/acs.organomet.3c00492 (PMC11094786; doi:10.1021/acs.organomet.3c00492)
Supplement: Supplementary file 2 — om3c00492_si_002.zip [file om3c00492_si_002.zip › 5_M06.mol2]

# silses optimization
# Created by GaussView 6.0.16
#

#
#

@<TRIPOS>MOLECULE
Molecule Name
122 128
SMALL
NO_CHARGES


@<TRIPOS>ATOM
1 Rh1     0.5892     1.4296    -0.3851 Rh
2 Cl2     2.4792     1.8265    -1.9662 Cl
3 P3    -1.3847     0.6161     0.3055 P
4 P4    -1.4750    -2.2704     1.6654 P
5 P5    -0.7225     2.9702    -1.6409 P
6 N6    -1.9535     0.4394     1.9605 N
7 N7    -2.6787     1.6486    -0.2515 N
8 C8    -2.4223     1.3958     2.8336 C
9 H9    -2.6063     2.4087     2.4916 H
10 C10    -3.1419    -3.1167     1.6445 C
11 H11    -3.3460    -3.4063     2.6885 H
12 C12    -2.4340     2.7514    -1.0729 C
13 C13    -4.0357     1.5119    -0.0749 C
14 H14    -4.4311     0.7071     0.5341 H
15 C15    -1.8293    -0.7704     2.6428 C
16 C16    -4.6672     2.5211    -0.7568 C
17 H17    -5.7379     2.6852    -0.7991 H
18 C18     0.4941    -4.2562     2.1519 C
19 H19    -0.0719    -5.0952     1.7202 H
20 H20     1.2097    -4.6869     2.8678 H
21 H21     1.0663    -3.7847     1.3404 H
22 C22    -4.2387    -2.1653     1.1843 C
23 H23    -4.3376    -1.3048     1.8619 H
24 H24    -5.2022    -2.6947     1.1742 H
25 H25    -4.0435    -1.8080     0.1628 H
26 C26    -0.8097     2.5589    -3.4601 C
27 H27     0.2503     2.5171    -3.7610 H
28 C28    -1.4332     1.1777    -3.6269 C
29 H29    -0.9808     0.4205    -2.9751 H
30 H30    -1.3181     0.8401    -4.6666 H
31 H31    -2.5088     1.1942    -3.3979 H
32 C32    -1.1947    -3.9864     3.9671 C
33 H33    -1.8658    -3.3251     4.5275 H
34 H34    -0.4865    -4.4220     4.6862 H
35 H35    -1.7972    -4.8137     3.5664 H
36 C36    -2.5847     0.8187     4.0683 C
37 H37    -2.9477     1.3171     4.9605 H
38 C38     0.9291     5.1155    -2.3649 C
39 H39     1.7203     4.3552    -2.3194 H
40 H40     1.3565     6.0795    -2.0538 H
41 H41     0.6223     5.2193    -3.4140 H
42 C42    -2.2108    -0.5450     3.9486 C
43 H43    -2.2555    -1.2891     4.7362 H
44 C44    -3.6622     3.2990    -1.3865 C
45 H45    -3.8229     4.1761    -2.0044 H
46 C46    -0.4239    -3.2699     2.8631 C
47 H47     0.2041    -2.4875     3.3213 H
48 C48    -1.3847     5.7799    -1.5712 C
49 H49    -1.8349     5.7886    -2.5731 H
50 H50    -0.9940     6.7902    -1.3813 H
51 H51    -2.1804     5.5838    -0.8413 H
52 C52    -0.2502     4.7708    -1.4582 C
53 H53     0.1214     4.7977    -0.4234 H
54 C54    -3.0830    -4.3565     0.7608 C
55 H55    -2.9152    -4.0611    -0.2848 H
56 H56    -4.0349    -4.9037     0.8103 H
57 H57    -2.2848    -5.0535     1.0583 H
58 C58    -1.5663     3.5702    -4.3128 C
59 H59    -2.6131     3.6526    -3.9861 H
60 H60    -1.5836     3.2231    -5.3556 H
61 H61    -1.1212     4.5719    -4.3080 H
62 Rh62    -0.5892    -1.4296    -0.3851 Rh
63 Cl63    -2.4792    -1.8265    -1.9662 Cl
64 P64     1.3847    -0.6161     0.3055 P
65 P65     1.4750     2.2704     1.6654 P
66 P66     0.7225    -2.9702    -1.6409 P
67 N67     1.9535    -0.4394     1.9605 N
68 N68     2.6787    -1.6486    -0.2515 N
69 C69     2.4223    -1.3958     2.8336 C
70 H70     2.6063    -2.4087     2.4916 H
71 C71     3.1419     3.1167     1.6445 C
72 H72     3.3460     3.4063     2.6885 H
73 C73     2.4340    -2.7514    -1.0729 C
74 C74     4.0357    -1.5119    -0.0749 C
75 H75     4.4311    -0.7071     0.5341 H
76 C76     1.8293     0.7704     2.6428 C
77 C77     4.6672    -2.5211    -0.7568 C
78 H78     5.7379    -2.6852    -0.7991 H
79 C79    -0.4941     4.2562     2.1519 C
80 H80     0.0719     5.0952     1.7202 H
81 H81    -1.2097     4.6869     2.8678 H
82 H82    -1.0663     3.7847     1.3404 H
83 C83     4.2387     2.1653     1.1843 C
84 H84     4.3376     1.3048     1.8619 H
85 H85     5.2022     2.6947     1.1742 H
86 H86     4.0435     1.8080     0.1628 H
87 C87     0.8097    -2.5589    -3.4601 C
88 H88    -0.2503    -2.5171    -3.7610 H
89 C89     1.4332    -1.1777    -3.6269 C
90 H90     0.9808    -0.4205    -2.9751 H
91 H91     1.3181    -0.8401    -4.6666 H
92 H92     2.5088    -1.1942    -3.3979 H
93 C93     1.1947     3.9864     3.9671 C
94 H94     1.8658     3.3251     4.5275 H
95 H95     0.4865     4.4220     4.6862 H
96 H96     1.7972     4.8137     3.5664 H
97 C97     2.5847    -0.8187     4.0683 C
98 H98     2.9477    -1.3171     4.9605 H
99 C99    -0.9291    -5.1155    -2.3649 C
100 H100    -1.7203    -4.3552    -2.3194 H
101 H101    -1.3565    -6.0795    -2.0538 H
102 H102    -0.6223    -5.2193    -3.4140 H
103 C103     2.2108     0.5450     3.9486 C
104 H104     2.2555     1.2891     4.7362 H
105 C105     3.6622    -3.2990    -1.3865 C
106 H106     3.8229    -4.1761    -2.0044 H
107 C107     0.4239     3.2699     2.8631 C
108 H108    -0.2041     2.4875     3.3213 H
109 C109     1.3847    -5.7799    -1.5712 C
110 H110     1.8349    -5.7886    -2.5731 H
111 H111     0.9940    -6.7902    -1.3813 H
112 H112     2.1804    -5.5838    -0.8413 H
113 C113     0.2502    -4.7708    -1.4582 C
114 H114    -0.1214    -4.7977    -0.4234 H
115 C115     3.0830     4.3565     0.7608 C
116 H116     2.9152     4.0611    -0.2848 H
117 H117     4.0349     4.9037     0.8103 H
118 H118     2.2848     5.0535     1.0583 H
119 C119     1.5663    -3.5702    -4.3128 C
120 H120     2.6131    -3.6526    -3.9861 H
121 H121     1.5836    -3.2231    -5.3556 H
122 H122     1.1212    -4.5719    -4.3080 H
@<TRIPOS>BOND
1 1 3 1
2 1 5 1
3 1 64 1
4 1 65 1
5 3 6 1
6 3 7 1
7 3 62 1
8 4 10 1
9 4 15 1
10 4 46 1
11 4 62 1
12 5 12 1
13 5 26 1
14 5 52 1
15 6 8 Ar
16 6 15 1
17 7 12 1
18 7 13 Ar
19 8 9 1
20 8 36 2
21 10 11 1
22 10 22 1
23 10 54 1
24 12 44 2
25 13 14 1
26 13 16 2
27 15 42 2
28 16 17 1
29 16 44 Ar
30 18 19 1
31 18 20 1
32 18 21 1
33 18 46 1
34 22 23 1
35 22 24 1
36 22 25 1
37 26 27 1
38 26 28 1
39 26 58 1
40 28 29 1
41 28 30 1
42 28 31 1
43 32 33 1
44 32 34 1
45 32 35 1
46 32 46 1
47 36 37 1
48 36 42 Ar
49 38 39 1
50 38 40 1
51 38 41 1
52 38 52 1
53 42 43 1
54 44 45 1
55 46 47 1
56 48 49 1
57 48 50 1
58 48 51 1
59 48 52 1
60 52 53 1
61 54 55 1
62 54 56 1
63 54 57 1
64 58 59 1
65 58 60 1
66 58 61 1
67 62 64 1
68 62 66 1
69 64 67 1
70 64 68 1
71 65 71 1
72 65 76 1
73 65 107 1
74 66 73 1
75 66 87 1
76 66 113 1
77 67 69 Ar
78 67 76 1
79 68 73 1
80 68 74 Ar
81 69 70 1
82 69 97 2
83 71 72 1
84 71 83 1
85 71 115 1
86 73 105 2
87 74 75 1
88 74 77 2
89 76 103 2
90 77 78 1
91 77 105 Ar
92 79 80 1
93 79 81 1
94 79 82 1
95 79 107 1
96 83 84 1
97 83 85 1
98 83 86 1
99 87 88 1
100 87 89 1
101 87 119 1
102 89 90 1
103 89 91 1
104 89 92 1
105 93 94 1
106 93 95 1
107 93 96 1
108 93 107 1
109 97 98 1
110 97 103 Ar
111 99 100 1
112 99 101 1
113 99 102 1
114 99 113 1
115 103 104 1
116 105 106 1
117 107 108 1
118 109 110 1
119 109 111 1
120 109 112 1
121 109 113 1
122 113 114 1
123 115 116 1
124 115 117 1
125 115 118 1
126 119 120 1
127 119 121 1
128 119 122 1
