# Supplementary material for: Dimeric Rh Complexes Supported by a Bridging Phosphido/Bis(Phosphine) PPP Ligand
Source: Organometallics. 2024 Apr 22;43(9):947–53. doi: 10.1021/acs.organomet.3c00492 (PMC11094786; doi:10.1021/acs.organomet.3c00492)
Supplement: Supplementary file 2 — om3c00492_si_002.zip [file om3c00492_si_002.zip › 6_M06.mol2]

# silses optimization
# Created by GaussView 6.0.16
#

#
#

@<TRIPOS>MOLECULE
Molecule Name
124 130
SMALL
NO_CHARGES


@<TRIPOS>ATOM
1 Rh1    -1.8174     0.2600    -0.6619 Rh
2 Rh2     1.6961    -0.7026    -0.2357 Rh
3 P3    -2.4969     2.0966     0.9803 P
4 P4     0.3183     1.2577    -0.6611 P
5 P5     3.2548     0.3468    -1.6766 P
6 P6     2.4795    -0.7355     2.1264 P
7 P7    -0.4162    -1.2274     0.5883 P
8 P8    -3.1537    -1.6558    -1.0097 P
9 O9    -2.4599     1.2338    -3.4763 O
10 O10     1.8114    -3.4905    -1.4772 O
11 N11     0.1010     2.8120     0.1965 N
12 N12     1.0347     1.9633    -2.1159 N
13 N13    -0.2237    -1.3541     2.3503 N
14 N14    -1.1000    -2.8436     0.3794 N
15 C15    -2.7490     1.9279     2.8470 C
16 H16    -3.3965     1.0395     2.9464 H
17 C17    -1.4089     1.6253     3.5041 C
18 H18    -0.8365     0.8627     2.9620 H
19 H19    -1.5546     1.2604     4.5307 H
20 H20    -0.7958     2.5362     3.5444 H
21 C21    -3.4054     3.1039     3.5590 C
22 H22    -2.7910     4.0108     3.4682 H
23 H23    -3.4896     2.8820     4.6330 H
24 H24    -4.4126     3.3368     3.1929 H
25 C25    -3.8607     3.2776     0.4692 C
26 H26    -3.8014     4.1500     1.1399 H
27 C27    -5.2248     2.6168     0.6184 C
28 H28    -5.3070     1.7513    -0.0548 H
29 H29    -6.0259     3.3201     0.3494 H
30 H30    -5.4234     2.2598     1.6382 H
31 C31    -3.6549     3.7529    -0.9613 C
32 H32    -2.6613     4.1987    -1.1064 H
33 H33    -4.4080     4.5099    -1.2233 H
34 H34    -3.7637     2.9202    -1.6702 H
35 C35    -1.0484     3.1982     0.8811 C
36 C36    -0.8240     4.4717     1.3738 C
37 H37    -1.5373     5.0616     1.9416 H
38 C38     0.4765     4.8725     0.9868 C
39 H39     0.9585     5.8211     1.1966 H
40 C40     1.0165     3.8342     0.2666 C
41 H41     1.9705     3.7491    -0.2418 H
42 C42     0.5466     2.9653    -2.9129 C
43 H43    -0.4535     3.3541    -2.7495 H
44 C44     1.5128     3.3202    -3.8243 C
45 H45     1.4142     4.0745    -4.5969 H
46 C46     2.6416     2.5011    -3.5739 C
47 H47     3.5719     2.4973    -4.1342 H
48 C48     2.3370     1.6748    -2.5076 C
49 C49     4.7729     1.1737    -0.9483 C
50 H50     5.2086     0.3876    -0.3072 H
51 C51     4.3426     2.3392    -0.0676 C
52 H52     4.0298     3.1879    -0.6932 H
53 H53     5.1799     2.6791     0.5584 H
54 H54     3.5047     2.0783     0.5926 H
55 C55     5.8151     1.6441    -1.9548 C
56 H56     6.2514     0.8273    -2.5424 H
57 H57     6.6395     2.1459    -1.4282 H
58 H58     5.3830     2.3780    -2.6503 H
59 C59     3.9265    -0.6162    -3.1255 C
60 H60     4.5188     0.1105    -3.7061 H
61 C61     4.8426    -1.7395    -2.6553 C
62 H62     5.6865    -1.3757    -2.0528 H
63 H63     5.2590    -2.2758    -3.5192 H
64 H64     4.2916    -2.4726    -2.0504 H
65 C65     2.8120    -1.1365    -4.0245 C
66 H66     2.1882    -1.8801    -3.5135 H
67 H67     3.2483    -1.6230    -4.9084 H
68 H68     2.1566    -0.3271    -4.3702 H
69 C69     3.6617    -2.1069     2.6019 C
70 H70     3.7745    -2.0805     3.6978 H
71 C71     5.0125    -1.8607     1.9420 C
72 H72     4.9041    -1.8743     0.8459 H
73 H73     5.7287    -2.6484     2.2151 H
74 H74     5.4561    -0.8956     2.2256 H
75 C75     3.1099    -3.4692     2.2113 C
76 H76     2.1596    -3.6787     2.7212 H
77 H77     3.8212    -4.2610     2.4865 H
78 H78     2.9452    -3.5338     1.1259 H
79 C79     3.1672     0.7419     3.0652 C
80 H80     4.0083     1.0681     2.4290 H
81 C81     2.1230     1.8507     3.0967 C
82 H82     1.6270     1.9985     2.1272 H
83 H83     2.5791     2.8077     3.3880 H
84 H84     1.3424     1.6108     3.8319 H
85 C85     3.7007     0.4822     4.4676 C
86 H86     2.9060     0.1155     5.1317 H
87 H87     4.0726     1.4219     4.9015 H
88 H88     4.5286    -0.2375     4.4903 H
89 C89     0.9740    -1.1973     3.0433 C
90 C90     0.7178    -1.5039     4.3680 C
91 H91     1.4502    -1.5013     5.1692 H
92 C92    -0.6514    -1.8494     4.4857 C
93 H93    -1.1745    -2.1434     5.3891 H
94 C94    -1.2010    -1.7448     3.2303 C
95 H95    -2.2085    -1.9397     2.8733 H
96 C96    -0.6563    -4.0323     0.8990 C
97 H97     0.3238    -4.0949     1.3602 H
98 C98    -1.6436    -4.9768     0.7508 C
99 H99    -1.5860    -6.0129     1.0648 H
100 C100    -2.7389    -4.3406     0.1137 C
101 H101    -3.6834    -4.8006    -0.1602 H
102 C102    -2.3893    -3.0216    -0.1038 C
103 C103    -3.0957    -2.2478    -2.7866 C
104 H104    -3.4919    -1.4014    -3.3721 H
105 C105    -1.6456    -2.4920    -3.1962 C
106 H106    -1.0035    -1.6212    -3.0040 H
107 H107    -1.5953    -2.7269    -4.2684 H
108 H108    -1.2237    -3.3474    -2.6473 H
109 C109    -3.9371    -3.4864    -3.0634 C
110 H110    -3.5751    -4.3416    -2.4761 H
111 H111    -3.8526    -3.7621    -4.1239 H
112 H112    -5.0038    -3.3442    -2.8462 H
113 C113    -4.9513    -1.7373    -0.5418 C
114 H114    -5.2831    -2.7802    -0.6742 H
115 C115    -5.7540    -0.8256    -1.4632 C
116 H116    -5.3114     0.1819    -1.5013 H
117 H117    -6.7861    -0.7214    -1.1008 H
118 H118    -5.7990    -1.2027    -2.4931 H
119 C119    -5.1128    -1.3482     0.9205 C
120 H120    -4.5630    -2.0308     1.5823 H
121 H121    -6.1725    -1.3716     1.2106 H
122 H122    -4.7335    -0.3301     1.0935 H
123 C123    -2.2296     0.8895    -2.3922 C
124 C124     1.8048    -2.4082    -1.0547 C
@<TRIPOS>BOND
1 1 4 1
2 1 7 1
3 1 8 1
4 1 123 1
5 2 4 1
6 2 5 1
7 2 7 1
8 2 124 1
9 3 15 1
10 3 25 1
11 3 35 1
12 4 11 1
13 4 12 1
14 5 48 1
15 5 49 1
16 5 59 1
17 6 69 1
18 6 79 1
19 6 89 1
20 7 13 1
21 7 14 1
22 8 102 1
23 8 103 1
24 8 113 1
25 9 123 2
26 10 124 2
27 11 35 1
28 11 40 Ar
29 12 42 Ar
30 12 48 1
31 13 89 1
32 13 94 Ar
33 14 96 Ar
34 14 102 1
35 15 16 1
36 15 17 1
37 15 21 1
38 17 18 1
39 17 19 1
40 17 20 1
41 21 22 1
42 21 23 1
43 21 24 1
44 25 26 1
45 25 27 1
46 25 31 1
47 27 28 1
48 27 29 1
49 27 30 1
50 31 32 1
51 31 33 1
52 31 34 1
53 35 36 2
54 36 37 1
55 36 38 Ar
56 38 39 1
57 38 40 2
58 40 41 1
59 42 43 1
60 42 44 2
61 44 45 1
62 44 46 Ar
63 46 47 1
64 46 48 2
65 49 50 1
66 49 51 1
67 49 55 1
68 51 52 1
69 51 53 1
70 51 54 1
71 55 56 1
72 55 57 1
73 55 58 1
74 59 60 1
75 59 61 1
76 59 65 1
77 61 62 1
78 61 63 1
79 61 64 1
80 65 66 1
81 65 67 1
82 65 68 1
83 69 70 1
84 69 71 1
85 69 75 1
86 71 72 1
87 71 73 1
88 71 74 1
89 75 76 1
90 75 77 1
91 75 78 1
92 79 80 1
93 79 81 1
94 79 85 1
95 81 82 1
96 81 83 1
97 81 84 1
98 85 86 1
99 85 87 1
100 85 88 1
101 89 90 2
102 90 91 1
103 90 92 Ar
104 92 93 1
105 92 94 2
106 94 95 1
107 96 97 1
108 96 98 2
109 98 99 1
110 98 100 Ar
111 100 101 1
112 100 102 2
113 103 104 1
114 103 105 1
115 103 109 1
116 105 106 1
117 105 107 1
118 105 108 1
119 109 110 1
120 109 111 1
121 109 112 1
122 113 114 1
123 113 115 1
124 113 119 1
125 115 116 1
126 115 117 1
127 115 118 1
128 119 120 1
129 119 121 1
130 119 122 1
