# Supplementary material for: Dimeric Rh Complexes Supported by a Bridging Phosphido/Bis(Phosphine) PPP Ligand
Source: Organometallics. 2024 Apr 22;43(9):947–53. doi: 10.1021/acs.organomet.3c00492 (PMC11094786; doi:10.1021/acs.organomet.3c00492)
Supplement: Supplementary file 2 — om3c00492_si_002.zip [file om3c00492_si_002.zip › 12a_M06.mol2]

# Title Card Required
# Created by GaussView 6.0.16
#

#
#

@<TRIPOS>MOLECULE
Molecule Name
24 24
SMALL
NO_CHARGES


@<TRIPOS>ATOM
1 Rh1     1.8560    -0.0000    -0.1065 Rh
2 P2     3.3424    -1.7943    -0.2853 P
3 P3     0.0003    -1.3724     0.1034 P
4 P4     0.0003     1.3722     0.1036 P
5 P5     3.3420     1.7945    -0.2859 P
6 H6     4.7371     1.6972    -0.0648 H
7 H7     3.3972     2.4861    -1.5161 H
8 H8     3.0926     2.9071     0.5480 H
9 H9     3.3967    -2.4877    -1.5146 H
10 H10     4.7377    -1.6962    -0.0657 H
11 H11     3.0943    -2.9058     0.5505 H
12 Cl12    -0.0027    -2.3305     1.9770 Cl
13 Cl13     0.0049    -3.0786    -1.1561 Cl
14 Cl14     0.0051     3.0788    -1.1555 Cl
15 Cl15    -0.0026     2.3298     1.9774 Cl
16 Rh16    -1.8557     0.0000    -0.1108 Rh
17 P17    -3.3449    -1.7917    -0.2860 P
18 H18    -3.1186    -2.8887     0.5747 H
19 H19    -4.7434    -1.6823    -0.0929 H
20 H20    -3.3813    -2.5070    -1.5032 H
21 P21    -3.3445     1.7920    -0.2861 P
22 H22    -3.1181     2.8888     0.5747 H
23 H23    -3.3807     2.5074    -1.5033 H
24 H24    -4.7430     1.6829    -0.0931 H
@<TRIPOS>BOND
1 1 2 1
2 1 3 1
3 1 4 1
4 1 5 1
5 2 9 1
6 2 10 1
7 2 11 1
8 3 12 1
9 3 13 1
10 3 16 1
11 4 14 1
12 4 15 1
13 4 16 1
14 5 6 1
15 5 7 1
16 5 8 1
17 16 17 1
18 16 21 1
19 17 18 1
20 17 19 1
21 17 20 1
22 21 22 1
23 21 23 1
24 21 24 1
