# Supplementary material for: Dimeric Rh Complexes Supported by a Bridging Phosphido/Bis(Phosphine) PPP Ligand
Source: Organometallics. 2024 Apr 22;43(9):947–53. doi: 10.1021/acs.organomet.3c00492 (PMC11094786; doi:10.1021/acs.organomet.3c00492)
Supplement: Supplementary file 2 — om3c00492_si_002.zip [file om3c00492_si_002.zip › 12b_M06.mol2]

# Title Card Required
# Created by GaussView 6.0.16
#

#
#

@<TRIPOS>MOLECULE
Molecule Name
24 24
SMALL
NO_CHARGES


@<TRIPOS>ATOM
1 Rh1     0.0000     0.0000    -1.3540 Rh
2 Rh2     0.0000     0.0000     1.5263 Rh
3 P3    -0.4429     1.6285    -2.9411 P
4 P4    -0.7856     1.5858     0.2426 P
5 P5    -1.8474    -0.9325     2.6709 P
6 P6     1.8474     0.9325     2.6709 P
7 P7     0.7856    -1.5858     0.2426 P
8 P8     0.4429    -1.6285    -2.9411 P
9 H9     0.5217    -1.2568    -4.3048 H
10 H10     1.6062    -2.4277    -2.8813 H
11 H11    -0.5103    -2.6614    -3.0695 H
12 H12     0.5103     2.6614    -3.0695 H
13 H13    -0.5217     1.2568    -4.3048 H
14 H14    -1.6062     2.4277    -2.8813 H
15 Cl15    -2.8244     2.0430    -0.0953 Cl
16 Cl16     0.0000     3.5414    -0.0339 Cl
17 Cl17     2.8244    -2.0430    -0.0953 Cl
18 H18     3.1394     0.4030     2.4454 H
19 H19     1.9289     0.9624     4.0831 H
20 H20    -1.9289    -0.9624     4.0831 H
21 H21    -3.1394    -0.4030     2.4454 H
22 H22    -2.1817    -2.2908     2.4615 H
23 Cl23     0.0000    -3.5414    -0.0339 Cl
24 H24     2.1817     2.2908     2.4615 H
@<TRIPOS>BOND
1 1 3 1
2 1 4 1
3 1 7 1
4 1 8 1
5 2 4 1
6 2 5 1
7 2 6 1
8 2 7 1
9 3 12 1
10 3 13 1
11 3 14 1
12 4 15 1
13 4 16 1
14 5 20 1
15 5 21 1
16 5 22 1
17 6 18 1
18 6 19 1
19 6 24 1
20 7 17 1
21 7 23 1
22 8 9 1
23 8 10 1
24 8 11 1
